# Supplementary material for: Genetic Background and Clinical Phenotype in an Italian Cohort with Inherited Arrhythmia Syndromes and Arrhythmogenic Cardiomyopathy (ACM): A Whole-Exome Sequencing Study
Source: Int J Mol Sci. 2025 Jan 30;26(3):1200. doi: 10.3390/ijms26031200 (PMC11818934; doi:10.3390/ijms26031200)
Supplement: Supplementary file 1 [file ijms-26-01200-s001.zip]

Archive with 1 entries (1 files):
- ijms-3416485-supplementary.pdf
